# Supplementary material for: Modelling the Transitioning of SARS-CoV-2 nsp3 and nsp4 Lumenal Regions towards a More Stable State on Complex Formation
Source: Int J Mol Sci. 2022 Dec 31;24(1):720. doi: 10.3390/ijms24010720 (PMC9821074; doi:10.3390/ijms24010720)
Supplement: Supplementary file 1 [file ijms-24-00720-s001.zip]

Archive with 1 entries (1 files):
- ijms-2033318-supplementary.pdf
